# Supplementary material for: Ecological and Evolutionary responses to Antibiotic Treatment in the Human Gut Microbiota
Source: FEMS Microbiol Rev. 2021 Apr 6;45(5):fuab018. doi: 10.1093/femsre/fuab018 (PMC8498795; doi:10.1093/femsre/fuab018)
Supplement: fuab018_Supplemental_Files [file fuab018_supplemental_files.zip]

Archive with 2 entries (2 files):
- Supplementary_Methods.docx
- SupplementaryTable_FEMS_JP_20210312.xlsx
