# Supplementary material for: Ecological and Evolutionary responses to Antibiotic Treatment in the Human Gut Microbiota
Source: FEMS Microbiol Rev. 2021 Apr 6;45(5):fuab018. doi: 10.1093/femsre/fuab018 (PMC8498795; doi:10.1093/femsre/fuab018)
Supplement: fuab018_Supplemental_Files [file fuab018_supplemental_files.zip › SupplementaryTable_FEMS_JP_20210312.xlsx]

## Sheet: Sheet1
Supplementary Table 1. Summary of papers that investigate the ecology and evolution of the gut microbiota in response to antibiotic treatment. All references to figures, tables, and datasets relate to the source texts, not this review.
First Author	Year of Publication	DOI	n Subjects (number of antibiotic-treated subjects [number of untreated controls])	n Samples (number of samples taken from each subject before treatment; during treatment; and after treatment)	Treatment Drug	Treatment Class	Treatment Dose	Treatment Length	Country of Study	Composition Measurement	AB Resistance Measurement (Antibiotic Resistance Measurement)	Other Aims of Study	Subject Condition (healthy volunteers vs medical patients being treated)	STE Diversity (Short Term Effects on Diversity)	STE Composition (short term effects on composition according to ordination, distance or dissimilarity metrics, or similar)	STE on Actinobacteria Taxa	STE on Bacteroidetes Taxa	STE on Firmucutes Taxa	STE on Proteobacteria Taxa	STE on Other Taxa (or unclear taxa)	STE on AB Resistance (short term effects on antibiotic resistance)	Study Length (days between end of treatment and last sample taken)	LTE Diversity (long term effects on Diversity)	LTE Composition (long term effects on composition according to ordination, distance or dissimilarity metrics, or similar)	LTE on Actinobacteria Taxa	LTE on Bacteroidetes Taxa	LTE on Firmucutes Taxa	LTE on Proteobacteria Taxa	LTE on Other Taxa (or unclear taxa)	LTE on AB Resistance (long term effects on antibiotic resistance genes or phenotype)	Sequence Data Available?	Notes
De La Cochetière	2005	https://doi.org/10.1128/JCM.43.11.5588-5592.2005	6 [0]	1; 1-4; 2	Amoxicillin	β-lactam (cell wall synthesis inhibitor)	3 x 500 mg / d	5 days	France (based on author locations and location of ethical approval)	Molecular Fingerprinting of 16S rRNA Amplicons (temporal temperature gradient gel electrophoresis) and Sequencing of Specific 16S rRNA Bands	NA	NA	Healthy Volunteers	NA (not measured)	Clear Disturbance (pearson correlation shows that composition is clearly disturbed from baseline, with no apparent statistical comparison, as shown in Figure 1 and Table 1)	None Found	None Found	Positive Effect on 2 OTUs (for 1 subject, treated samples showed two bands corresponding to Clostridium nexile and Ruminococcus torques which were absent from baseline, with no apparent statistical comparison, as shown in Figure 2; for the other subjects, treated samples showed similar banding patterns)	Positive Effect on 1 OTUs (for 1 subject, treated samples showed a band corresponding to Burkholderia which was absent from baseline, with no apparent statistical comparison, as shown in Figure 2; for the other subjects, treated samples showed similar banding patterns)	None Found	NA (not measured)	55 days (60 days after enrolment)	NA (not measured)	Possible Disturbance (pearson correlation shows slight deviation from baseline after 55 days, and 1 out of 6 subjects is highly dissimilar to baseline, with no apparent statistical comparison, as shown in Table 1 and Figure 1)	None Found	None Found	None Found	None Found	None Found	NA (not measured)	Not Found (only applicable to 3 OTU sequences generated in this study)	None
Jernberg	2007	https://doi.org/10.1038/ismej.2007.3	4 [4]	1; 1; 7	Clindamycin	Lincosamide (50S-subunit protein synthesis inhibitor)	4 x 150 mg / d	7 days	Sweden (based on author locations and location of ethical approval)	Molecular Fingerprinting of Amplified 16S rRNA and Amplified Bacteroides-Specific Sequences (terminal restriction fragment length polymorphism) and Identification and Clonal Typing of Specific Bacteroides Isolates	qPCR of the erm(B), erm(F), and erm(G) Resistance Genes	NA	Healthy Volunteers	Significant Negative Effect (for comparison of richness in the total microbiota between treated subjects and controls, treated subjects were shown to have lower number of unique terminal restriction fragments, with statistical significance; for comparison of richness in identified Bacteroides clones, treated samples were shown have a lower number of clones than baseline and controls, with no appa…	Significant Disturbance (for the total microbiota, the correspondence analysis of T-RFLP shows clear disturbance of communities in treated samples from baseline, with statistical significance, as shown in the text, Figure 4 and Supplementary Figure 2; for Bacteroides specifically, clear disturbance in the correspondence analysis of T-RFLP for 3 out of 4 subjects, with no apparent statistical comp…	NA (not measured)	NA (not measured)	NA (not measured)	NA (not measured)	NA (not measured)	Positive Effect (treated samples had higher levels of erm genes than untreated samples, with no apparent statistical comparison, as shown in Figure 3)	~730 days (2 years)	Negative Effect (treated subjects had a lower richness of isolated Bacteroides clones than baseline or controls after 2 years, with no apparent statistical comparison, as shown in Figure 1)	Clear Disturbance (for Bacteroides composition only, correspondance analysis of T-RFLP shows clear distinction between samples 2 years after treatment and baseline, with no apparent statistical comparison, as shown in Figure 4 and Supplementary Figure 2)	NA (not measured)	NA (not measured)	NA (not measured)	NA (not measured)	NA (not measured)	Positive Effect (previously treated subjects had increased levels of erm genes compared to controls and baseline, with no apparent statistical comparison, as shown in Figure 3)	NA	None
Dethlefsen	2008	https://doi.org/10.1371/journal.pbio.0060280	3 [0]	2-4; 1-2; 2	Ciprofloxacin	Fluoroquinolone (DNA synthesis inhibitor)	2 x 500 mg / d	5 days	USA (based on author locations and location of ethical approval)	Full Length 16S rRNA Sequencing and Pyrosequencing of V3 and V6 16S rRNA regions	NA	Assessing Pyrosequencing as a Valid Method for Surveying the Gut Microbiota, through Comparison to Full-Length 16S rRNA Sequencing	Healthy Volunteers	Significant Negative Effect	Clear Disturbance (principle component analysis shows a clear seperation of treated and untreated samples for each subject, with no apparent statistical comparison, as shown in Figure 6)	Significant Effect on 8 OTUs (treated samples had distinctly different relative abundances of 8 OTUs to untreated samples, where the direction of change was not considered and may have been different between subjects, with statistical significance, as shown in Supplementary Dataset 6)	Significant Effect on 72 OTUs (treated samples had distinctly different relative abundances of 72 OTUs to untreated samples, where the direction of change was not considered and may have been different between subjects, with statistical significance, as shown in Supplementary Dataset 6)	Significant Effect on 335 OTUs (treated samples had distinctly different relative abundances of 335 OTUs to untreated samples, where the direction of change was not considered and may have been different between subjects, with statistical significance, as shown in Supplementary Dataset 6)	Significant Effect on 8 OTUs (treated samples had distinctly different relative abundances of 8 OTUs to untreated samples, where the direction of change was not considered and may have been different between subjects, with statistical significance, as shown in Supplementary Dataset 6)	Significant Effect on 5 OTUs (treated samples had distinctly different relative abundances of 3 OTUs only identified as 'Bacteria' and 2 OTUs in the Tenericutes phylum to untreated samples, where the direction of change was not considered and may have been different between subjects, with statistical significance, as shown in Supplementary Dataset 6)	NA (not measured)	175 days (day 180 of the experiment)	None Found	No Clear Disturbance	None Found	Significant Effect on 4 OTUs (previously treated samples had distinctly different relative abundances of 4 OTUs to untreated samples, where the direction of change was not considered and may have been different between subjects, with statistical significance, as shown in Supplementary Dataset 6)	Significant Effect on 39 OTUs (previously treated samples had distinctly different abundances of 39 OTUs to untreated samples, where the direction of change was not considered and may have been different between subjects, with statistical significance, as shown in Supplementary Dataset 6)	Significant Effect on 2 OTUs (previously treated samples had distinctly different relative abundances of 4 OTUs to untreated samples, where the direction of change was not considered and may have been different between subjects, with statistical significance, as shown in Supplementary Dataset 6)	Significant Effect on 1 OTU (previously treated samples had distinctly different relative abundances of 1 OTU to untreated samples, where the direction of change was not considered and may have been different between subjects, with statistical significance, as shown in Supplementary Dataset 6)	NA (not measured)	Yes (GenBank; EU761594-EU768801)	None
Jakobsson	2010	https://doi.org/10.1371/journal.pone.0009836	3 [3]	1; 1; 2 (the samples included here as 'during' treatment were taken 1-6 days after treatment, in comparison to the later samples taken 1 and 4 years after treatment)	Combination (metronidazole, clarithromycin, and omeprazole)	Nitroimidazole (metronidazole; DNA inhibitor) and Macrolide (clarithromycin; 50S-subunit protein synthesis inhibitor)	2 x 400 mg / d (metronidazole), 2 x 250 mg / d (clarithromycin), and 2 x 20 mg / d (omeprazole)	7 days	Sweden (based on author locations and location of ethical approval)	16S rRNA Pyrosequencing and Molecular Fingerprinting of 16S rRNA Amplicons (terminal restriction fragment length polymorphism)	qPCR of the erm(B) Resistance Genes	Measuring the Effects of Treatment on the Human Throat Microbiota (only results for the gut microbiota are reported here)	Medical Patients (the treated subjects had eiher a gastric or duodenal ulcer, and the controls had a diagnosed dyspeptic disorder)	Negative Effect (shannon diversity index was lowest for all subjects in samples taken directly after treatment, with no apparent statistical comparison, as shown in Supplementary Table 5)	Clear Disturbance (correspondance analysis shows clear seperation between treated and untreated samples for each subject, with no apparent statistical comparison, as shown in Figure 6)	Negative Effect on Phylum and 2 Genera (treated samples had lower relative abundances of the Actinobacteria phylum and the genera Bifidobacterium and Collinsella than untreated samples, with no apparent statistical comparison, as described in the text and partially shown in Supplementary Table 3)	None Mentioned	Positive Effect on 1 Genus, Negative Effect on 1 Genus (for all subjects, lower relative abundance of Ruminococcus genus in treated samples and untreated samples, with no apparent statistical comparison, as shown in Figure 3; for 2 out of 3 subjects, higher relative abundance of Enterococcus in treated samples and untreated samples, with no apparent statistical comparison, as shown in Figure 3)	None Mentioned	None Mentioned	Positive Effect (treated samples had higher levels of erm(B) than baseline, with no apparent statistical comparison, as shown in Figure 8)	~1460 days (4 years)	None Found	Possible Disturbance (Correspondance Analysis and Bray Curtis Disimilarity of Pyrosequencing Results; No apparent statistical comparison but 1 and 4 year samples are closer to baseline than samples taken immediately after treatment. Difficult to separate from shift in composition over time, but Bray-Curtis shows higher disimilarity in treated subjects; Figures 4, 6, and 7)	None Mentioned	None Mentioned	None Mentioned	None Mentioned	None Mentioned	Positive Effect (previously treated samples had increased levels of erm(B) compared to controls and baseline, with no apparent statistical comparison, as shown in Figure 8)	Not Found	None
Dethlefsen	2011	https://doi.org/10.1073/pnas.1000087107	3 [0]	11; 5; 20-24; 4-5; 10-12 (this study incorporated two rounds of treatment, listed here as 'before treatment'; 'during first treatment'; 'between treatments'; 'during second treatment'; 'after treatment')	Ciprofloxacin	Fluoroquinolone (DNA synthesis inhibitor)	2 x 500 mg / d	5 days	USA	16S rRNA Pyrosequencing	Culture and Quantification on Ciprofloxacin Supplemented Media	NA	Healthy Volunteers	Negative Effect (for taxon richness, the number of refOTUs was lower for treated samples than samples taken directly before and after treatment for 5 out of 6 treatment events, with statistical significance, as shown in Figure 2; for shannon diversity index and phylogenetic diversity, the treated samples were lower than the untreated samples, with no apparent statistical comparison, as shown in F…	Clear Disturbance (for the distance based redundancy analysis of bray curtis dissimilarity, clear seperation was shown between treated and untreated samples for each subject, with statisitcal significance, as shown in Figure 4; for the principle coordinate analysis of unweighted unifraq distance, clear seperation was shown between treated and untreated samples for each subject, with no apparent s…	None Mentioned	Positive Effect on ≥4 OTUs, Negative Effect on ≥13 OTUs (treated samples had higher relative abundances of at least 4 Bacteroides OTUs and lower relative abundances of at least 7 Bacteroides OTUs, 4 Alistipes OTUs, and 2 Porphyromonadaceae OTUs than untreated samples, with no apparent statistical comparison, as shown in the text)	Positive Effect on ≥7 OTUs, Negative Effect on ≥8 OTUs (treated samples had higher relative abundances of at least 7 Lachnospiraceae OTUs along with "similar numbers... elsewhere in the Ruminococcaceae and Lachnospiraceae" and lower relative abundances of at least 8 Faecalibacterium OTUs than untreated samples, with no apparent statistical comparison, as shown in the text)	Negative Effect on ≥2 OTUs (treated samples had lower relative abundances of at least OTUs corresponding to Sutterella and Thalassospira than untreated samples, with no apparent statistical comparison, as shown in the text)	Negative Effect on ≥1 OTU (treated samples had a lower relative abundance of 4C0d-2, "a little known, deeply branching lineage related to Cyanobacteria", compared to untreated samples, with no apparent statistical comparison, as shown in the text)	Positive Effect (treated samples had higher proportion of cells capable of growth on agar with a high ciprofloxacin concentration than baseline, with no apparent statistical comparison, as shown in Supplementary Table 2)	37-103 days	None Found	Significant Disturbance (Principal Coordianate Analyisis of Unweighed UniFrac Distance, and Distance Based Redundancy Analysis of Bray Curtis Dissimilarity, composition is significantly different between 'before', 'interim', and 'after' samples for each subject according to dbRDA.	None Mentioned	None Mentioned	None Mentioned	None Mentioned	None Mentioned	None Found	Yes (NCBI Short-Read Archive; SRA020961)	None
Morotomi	2011	https://doi.org/10.1248/bpb.34.1011	5 [29] (only 5 subjects were treated with antibiotics, but 2 of those were treated with different antibiotics at different time points, for a total of 7 treatment events)	0-1; 0-1; 0-2 (two of the subjects were only sampled once, on the last day of their treatment, which are included here as 'during' samples.	Various (including faropenem, cefdinir, ampicillin/sulbactam, meropenem, cefoperazone/sulbactam, and clindamycin)	β-lactam (faropenem, cefdinir, ampicillin, meropenem, cefoperazone; cell wall synthesis inhibitor) or Lincosamide (clindamycin; 50S-subunit protein synthesis inhibitor)	Various (between a total of 150-3000 mg / d)	1-8 days	Japan	16S rRNA Sequencing (cloned through E. coli isolates)	NA	Characterising of the Healthy Japanese Microbiota	Unclear (the controls were healthy volunteers, while the treated subjects were possibly treated for medical purposes)	NA (not measured)	Clear Disturbance (for β-lactam treated subjects, principle component analysis shows clear seperation of treated samples from baseline and controls, with no apparent statistical comparison, as shown in Figure 3; for clindamycin treated subjects, principle component analysis shows clear seperation between treated samples and baseline for 1 out of 3 subjects, as shown in Figure 3)	None Mentioned	Positive Effect on 1 Genus (for 1 subject, the relative abundance of Bacteroides was considerably higher in the treated sample than baseline, with no apparent statistical comparison, as shown in Figure 3)	Positive Effect on 2 Genera (for 3 β-lactam treated subjects, treated samples had a much higher relative abundance of Enterococcus than untreated subjects, with no apparent statistical comparison, as shown in Figure 3; for 1 clindamycin treated subject, treated subjects had a higher relative abundance of Streptococcus than untreated subjects, with no apparent statistical comparison, as shown in F…	None Mentioned	None Mentioned	NA (not measured)	0-20 days	NA (not measured)	No Clear Disturbance	None Mentioned	None Mentioned	None Mentioned	None Mentioned	None Mentioned	NA (not measured)	Not Found	None
Bajaj	2013	https://doi.org/10.1371/journal.pone.0060042	20 [0]	1; 1; 0 (the second sample seemed to be taken at "the end of the study", and is included here as 'during')	Rifaximin	Rifamycin (RNA synthesis inhibitor)	2 x 550 mg / d	~56 days (8 weeks)	USA	16S rRNA Pyrosequencing	NA	Measuring the Cognitive Effect of Rifaximin Treatment on Minimal Hepatic Encephalopathy	Medical Patients (all the subjects were diagnosed with minimal hepatic encephalopathy)	NA (not measured)	Slight Significant Disturbance (principle component analysis of weighted unifrac distance does not show visible seperation between treated and untreated samples, but the distinction is statistically significant, as shown in the text and Figure 2A)	None Found	None Found	Significant Positive Effect on 1 Family, Significant Negative Effect on 1 Family (treated samples had a higher relative abundance of Veillonellaceae and lower relative abundance of Eubacteriaceae than untreated samples, with statistical significance, as shown in the text)	None Found	None Found	NA (not measured)	0 (final sample taken appears to be directly after treatment)	NA (not measured)	NA (not measured)	NA (not measured)	NA (not measured)	NA (not measured)	NA (not measured)	NA (not measured)	NA (not measured)	Not Found	None
O'Sullivan	2013	https://doi.org/10.1093/jac/dks348	42 [143] (this study used a cross-sectional design, taking only one sample from each subject, 42 of whom had been treated with anitbiotics in the last month)	1 (this study used a cross-sectional design, taking only one sample from each subject, 42 of whom had been treated with anitbiotics in the last month)	Various (shown in Supplementary Table 1)	Various (shown in Supplementary Table 1)	Not Specified	Not Specified	Ireland	16S rRNA Pyrosequencing and Selective Culture of Specific Taxa	NA	Comparing the Effects of Treatment between Elderly Subjects with Different Lifestyles (long-term care, community living, etc.)	Presumably Medical Patients (the various antibiotics received by the treated subjects were presumably for medical purposes, rather than purely for the study, and some of the subjects were also in long term care)	Possible Negative Effect (shannon diversity index, simpson diversity index, chao1 richness, phylogenetic diversity, and number of observed species were all lower for treated subjects than untreated subjects, although not significantly, as shown in Supplementary Table 3)	No Clear Disurbance (principle component analysis of weighted unifrac distances showed no visible seperation between treated and untreated samples, as shown in Supplementary Figure 3)	Significant Effect on 1 Genus, Significant Negative Effect on 1 Genus (for 16S rRNA data, the relative abundance of Denitrobacterium was changed between treated and untreated samples, in an unspecified direction, with statistical significance, as shown in the text; for culture data, the abundance of Bifidobacterium species was lower in treated samples than untreated, with statistical significance…	Significant Positive Effect on Phylum (for community living subjects specifically, higher relative abundance of Bacteroidetes in treated than untreated subjects, with statistical significance, as shown in the text)	Significant Effect on 1 Family and 5 Genera, Significant Positive Effect on 8 Genera, and Significant Negative Effect on Phylum, 1 Family and 5 Genera (for all subjects, treated samples had lower relative abundances of Acidaminococcus, Butyrivibrio and Lachnospira and higher relative abundances of Anaerococcus, Lactonifactor, Lactobacillus, and Megasphaera than untreated subjects, with statistica…	Significant Effect on 1 Genus, Significant Positive Effect on 1 Family, 1 genus, Significant Negative Effect on Phylum (for all subjects, treated samples had higher relative abundances of Proteus, with statistical significance, as shown in Supplementary Table 4; for 'community' subjects, treated samples had a higher relative abundance of Rhodocyclaceae and a lower relative abundance of Proteobact…	Significant Effect on 2 Phyla, Significant Positive Effect on 1 Phylum, 2 Genera (for all subjects, treated subjects had a higher relative abundance of the fungal genus Penicillium than untreated subjects, with statistical significance, as shown in Supplementary Table 4; for 'community' subjects, treated subjects had a higher relative abundance of Euryarchaeota than untreated subjects, with stati…	NA (not measured)	≤31 days (all treated subjects received treatment within the month before sampling)	NA (not measured)	NA (not measured)	NA (not measured)	NA (not measured)	NA (not measured)	NA (not measured)	NA (not measured)	NA (not measured)	Not Found	None
Pérez-Cobas	2013	https://doi.org/10.1136/gutjnl-2012-303184	1 [0]	1; 4; 1	Combination (ampicillin/sulbactam and cefazolin)	β-lactam (cell wall synthesis inhibitor)	Not Specified (subjects was treat with a single unspecified dose of ampicillin/sulbactam on day 1, and a repeated unspecified dose of of cefazolin for the remainder of treatment)	14 days	Germany	16S rRNA and 16S rDNA Sequencing, and Metagenomic, Metatranscriptomic, and Metaproteomic analysis	Functional Analysis of the Metagenome and Metaproteome	Establishing a Proof-of-Concept for Multi-omic Measurement of the Microbiome	Medical Patient (the subject was treated for an infected cardiac pacemaker)	Negative Effect (for 16S rDNA, richness, shannon diversity, and chao1 richness were lower for treated samples than baseline, with no apparent statistical comparison, as shown in Table 1; for 16S rRNA, no drop in diversity was observed until the final day of treatment, as shown in Table 1)	Clear Disturbance (principle component analysis show clear disturbance of treated samples compared to untreated, with no apparent statistical comparison, as shown in Supplementary Figure 3)	None Mentioned	Positive Effect on 6 OTUs (treated samples had a higher relative abundance of OTUs corresponding to Bacteroides fragilis, Parabacteroides merdae, Bacteroides dorei, Parabacteroides distatonis, Bacteroides uniformis, and Bacteroides ovatus than untreated samples, with no apparent statistical comparison, as shown in the text and Supplementary Figure 4)	Positive Effect on 1 OTU, Negative Effect on 4 OTUs (treated samples had lower relative relative abundance of 3 OTUs correcponding to Faecalibacterium prausnitzii and 1 OTU corresponding to Blautia wexlerae and an increase in 1 OTU corresponding to Enterococcus durans compared to untreated samples, with no apparent statistical comparison, as shown in Supplementary Figure 4)	None Mentioned	None Mentioned	Slight Positive Effect (treated samples had fluctuating levels of resistance genes compared to untreated samples, including an increase in antimicrobial peptide transporters and multidrug efflux pumps, with no apparent statistical comparison, as shown in Figure 7)	26 days (day 40 of the experiment)	None Found	No Clear Disturbance	Negative Effect on 2 Genera (previously treated samples had no detected Slackia or Bifidobacterium, with no apparent statistical comparison, as shown in the text)	Negative Effect on 1 Genus (previously treated samples had no detected Barnesiella, with no apparent statistical comparison, as shown in the text)	Negative Effect on 4 Genera (previously treated samples had no detected Streptococcus, Eubacterium, Subdoligranulum, or Roseburia, with no apparent statistical comparison, as shown in the text)	Negative Effect on 1 Genus (previously treated samples had no detected Gemmiger, with no apparent statistical comparison, as shown in the text)	None Mentioned	None Found	Yes (European Bioinformatics Institute Database; ERP001506)	None
Arat	2014	https://doi.org/10.1128/AAC.04506-14	46 [15]	1; 1; 0 (the second sample was taken at "the end of the study", and is included here as 'during')	GSK1322322	Novel Antibiotic (target bacterial peptide deformylase)	Various (between a total of 500-3000 mg / d)	1-4 days (some subjects received only a single dose)	USA (based on author locations and location of ethical approval)	16S rRNA Sequencing	Potential Functional Analysis of the 16S rRNA Dataset Using PICRUSt	NA	Healthy Volunteers	Negative Effect (for subjects treated with oral antibiotics only, chao1 richness is lower during treatment than baseline and controls, with no apparent statistical comparison, as shown in Figure 1)	Clear Disturbance (for subjects treated with oral antibiotics only, principle coordinate analysis of unweighted unifrac distance shows clear disturbance between treated samples and baseline or controls, with no apparent statistical comparison, as shown in Figure 3A)	Significant Positive Effect on 3 OTUs (the relative abundance of 3 OTUs corresponding to Bifidobacterium species was higher in treated samples than untreated samples, with statistical significance, as shown in Table 2)	Significant Negative Effect on 5 OTUs (treated samples had lower relative abundance of OTUs corresponding to Bacteroides uniformis, Butyricimonas, Odoribacter, Parabacteroides distatonis and Barnesiellaceae than untreated samples, with statistical significance, as shown in Table 2)	Significant Positive Effect on 1 OTU, Significant Negative Effect on 7 OTUs (treated subjects had a lower relative abundance of OTUs corresponding to Faecalibacterium prausnitzii, Faecalibacterium, Blautia, Blautia obeum, Anaerostipes, Mogibacteriaceae, and Ruminococcaceae and a higher relative abundance of an OTU corresponding to Lachnospiraceae, with statistical significance, as shown in Table …	Significant Positive Effect on 2 OTUs (treated samples had a higher relative abundance of OTUs corresponding to Sutterella and Enterobacteriaceae than untreated samples, with statistical significance, as shown in Table 2)	None Found	Significant Positive Effect (treated samples had increased genes corresponding to membrane transport, including multidrug transporters, based on PICRUSt inferration, compared to untreated samples, with statistical significance, as shown in the text)	0 (final sample taken appears to be directly after treatment)	NA (not measured)	NA (not measured)	NA (not measured)	NA (not measured)	NA (not measured)	NA (not measured)	NA (not measured)	NA (not measured)	Not Found	Study Funded and Performed by GlaxoSmithKline
Ladirat	2014	https://doi.org/10.1017/S0007114514001135	10 [0] (the study originally recruited 12 subjects, but two were not included in the analysis due to non-compliance with treatment)	2; 2; 0-4 (one subject did not contribute any samples to analysis after treatment)	Amoxicillin	β-lactam (cell wall synthesis inhibitor)	3 x 375 mg / d	5 days	The Netherlands	DNA-Based Microarray and qPCR of Both Total Bacteria and Bifidobacterium Species.	NA	Assessing the Effects of a Galacto-oligosaccharide Prebiotic on the Gut Microbiota During Amoxicillin Treatment	Healthy Volunteers	NA (not measured)	NA (not measured)	Significant Negative Effect on 1 Genus (lower abundance of Bifidobacterium species from qPCR data in treated samples than untreated, with statistical significance, as shown in the text)	Significant Positive Effect on 1 OTU (for subjects receiving placebo prebiotic only, treated samples had a higher relative abundance of an OTU corresponding to Sphingobacterium than untreated samples, with statistical significance, as shown in Figure 5)	Significant Negative Effect on 14-22 OTUs (for the prebiotic group, treated samples had a lower relative abundance of 3 Dorea OTUs, a Roseburia OTU and 4 Lachnospiraceae OTUs compared to untreated samples, with statistical significance, as shown in Figure 5; for the placebo group, treated samples had a lower relative abundance of 4 Peptostreptococcaceae OTUs, 6 Lachnospiraceae OTUs, 3 Dorea and 1…	Significant Positive Effect on 5 OTUs (for prebiotic treated subjects only, treated samples had higher relative abundance of 3 Enterobacteriaceae OTUs, 1 Escherichia OTU and 1 Enterobacter OTU, with statistical significance, as shown in Figure 5)	None Found	NA (not measured)	21 days (day 26 of experiment)	NA (not measured)	NA (not measured)	None Mentioned	Effect on 1 Genus (previously treated samples had changed relative abundance of Bacteroides in an unspecified direction, from baseline, with no apparent statistical comparison, as shown in the text)	None Mentioned	None Mentioned	None Mentioned	NA (not measured)	NA	None
Panda	2014	https://doi.org/10.1371/journal.pone.0095476	21 [0]	1; 1; 0 (the second sample was taken at "after course of antibiotic", and is included here as 'during')	Various (amoxicillin/clavulanic acid, levofloxacin, metronidazole, ceftriaxon, azythromycin, ciprofloxacin, piperacilin/tazobactam)	β-lactam (amoxicillin, ceftriaxon, piperacilin; cell wall synthesis inhibitor), Fluoroquinolone (levofloxacin, ciprofloxacin; DNA synthesis inhibitor), Nitroimidazole (metronidazole; DNA inhibitor), or Macrolide (azythromycin; 50S-subunit protein synthesis inhibitor)	Not Specified	7 days	Spain (based on author locations and location of ethical approval)	16S rRNA Pyrosequencing	NA	NA	Medical Patients (the subjects were treated for non-digestive diseases)	Significant Negative Effect (for all subjects together and for subsets of subjects receiving amoxicillin/clavulanic acid or levofloxacin, chao1 richness is lower in treated samples than baseline, with statistical significance, as shown in the text and Table 3)	Clear Disturbance (principle coordinate analysis of weighted and unweighted unifrac distance shows clear disturbance between treated and untreated samples, with no apparent statistical comparison, as shown in Figure 1)	None Found	Significant Positive Effects on Phylum, 1 Class, 1 Order, 1 Genus, ≥12 OTUs (for all subjects, treated subjects had higher relative abundance of Bacteroidetes phylum and Bacteroides than untreated subjects, with statistical significance, as shown in the text; for β-lactam treated subjects, treated subjects had a higher relative abundance of the Bacteroidetes phylum than untreated subjects, with s…	Significant Positive Effect on 2 OTUs, Significant Negative Effect on Phylum and 1 OTU (for all subjects, treated samples had lower relative abundance of Firmicutes than untreated samples, with statistical significance, as shown in the text; for levofloxacin treated subjects, treated samples had lower relative abundance of an OTU corresponding to Blautia, and higher relative abundance of OTUs cor…	None Found	None Found	NA (not measured)	0 (final sample taken appears to be directly after treatment)	NA (not measured)	NA (not measured)	NA (not measured)	NA (not measured)	NA (not measured)	NA (not measured)	NA (not measured)	NA (not measured)	Yes (NIH Short Read Archive; SRP035398)	None
Abeles	2015	https://doi.org/10.1371/journal.pone.0134941	4 [5]	0; 3; 0	Various (all subjects received vancomycin, in combination with other drugs including trimethoprim/sulfamethaxole, meropenem, cefazolin, daptomycin, ceftazidime, and rifampin)	Vancomycin (vancomycin; cell wall inhibitor), β-lactam (meropenem, cefazolin, ceftazidime; cell wall synthesis inhibitor), Rifamycin (rifampin; RNA synthesis inhibitor), Daptomycin (daptomycin; cell membrane interference), and Trimethoprim/Sulfonamides (trimethoprim/sulfamethaxole; folic acid synthesis inhibitors)	Not Specified	≥42 days (the full length of the treatment was not specified, but subjects were sampled after receiving 6 weeks of treatment)	USA (based on author locations and location of ethical approval)	16S rRNA Sequencing (for bacteria) and Metagenomic Analysis (for viruses)	Functional Analysis of Viral Metagenome	Measuring the Effects of Treatment on the Human Oral Microbiota (only results for the gut microbiota are reported here)	Medical Patients (the subjects were treated for bone infections and a brain abscess, including MRSA infections, while the controls were healthy volunteers)	Significant Negative Effect (for bacteria, shannon index is lower in treated subjects than controls, with statistical significance, as shown in the text and Supplementary Figure 5; for viruses, homologous viral diversity index is not clearly different between treated subjects and controls, as shown in Figure 5)	Possible Disturbance (for bacteria, principle coordinate analysis shows a larger range of composition in treated samples than untreated samples, with no apparent statistical comparison, as shown in Figure 4; for viruses, principle coordinate analysis shows a slight seperation between treated and untreated subjects, with no apparent statistical comparison, as shown in Figure 4)	None Mentioned	Possible Negative Effect on Phylum (for 2 out of 4 subjects, treated subjects had a lower relative abundance of the Bacteroidetes phylum, with no apparent statistical comparison, as shown in the text and Figure 2)	Possible Positive Effect on Phylum (for 2 out of 4 subjects, treated samples had higher relative abundance of Firmicutes than untreated samples, with no apparent statistical comparison, as shown in Figure 2)	None Mentioned	Significant Positive Effect on Viral Homologues to 1 Phyla, Significant Negative Effect on Viral Homologues to 1 Phyla (treated subjects had a higher relative abundance of viral homologues to Firmicutes and lower abundance of viral homologues to Bacteroidetes than untreated subjects, with statistical significance, as shown in Figure 2)	Positive Effect (treated subjects had increased levels of viral homologues to resistance genes compared with untreated subjects, although not significantly, as shown in Figure 6)	0 (treatment may have continued after the final sample)	NA (not measured)	NA (not measured)	NA (not measured)	NA (not measured)	NA (not measured)	NA (not measured)	NA (not measured)	NA (not measured)	Yes (MG-RAST Database; Project #8654)	None
Heinsen	2015	https://doi.org/10.1080/19490976.2015.1062959	5 [0]	1; 1; 1 (the sample included here as 'during' was taken directly after treatment)	Paromomycin	Aminoglycoside (30S-subunit protein synthesis inhibitor)	4000 mg / d	3 days	Germany (based on author locations and location of ethical approval)	16S rRNA Pyrosequencing and Transcription of Total RNA into cDNA then Pyrosequencing of 16S cDNA	NA	Comparing the Effects of Treatment on the Luminal and Mucosal Gut Microbiota	Healthy Volunteers	Significant Negative Effect (for DNA results, 1D equivalent of shannon diversity index was lower in treated samples than baseline, with statistical significance, as shown in the text, Figure 3 and Table 1; for RNA results, 1d equivalent of shannon diversity index was lower in treated samples than baseline, although not significantly, as shown in Figure 3 and Table 1)	Significant Disturbance (for both DNA and RNA results, redundancy analysis shows a clear distinction between treated samples and baseline, with statistical significance, as shown in the text and Figure 4)	None Found	None Found	Significant Positive Effects on 1 OTU, Significant Negative Effects on 22 OTUs (for DNA results, treated samples had lower relative abundances of 5 Clostridium OTUs, 3 Blautia OTUs, 5 Coprococcus OTUs, 1 Eubacterium OTU, 1 Lachnospiraceae OTU, 5 Faecalibacterium OTUs, and 2 Ruminococcaceae OTUs and higher relative abundance of 1 Holdemania OTU than untreated samples, with statistical significance…	Significant Positive Effect on 1 OTU (treated samples had a higher relative abundance of 1 Escherichia OTU than untreated samples, with statistical significance, as shown in Table 4)	Significant Negative Effect on 2 OTUs (treated subjects had a lower relative abundance of an OTU identified only as 'Bacteria, and an OTU assigned to 'Turibacteriaceae', which is not listed in the 'List of Prokaryotic Names with Standing in Nomenclature' as of 19.05.2020, than untreated subjects, with statistical significance, as shown in Table 4)	NA (not measured)	43 days (day 46 of the experiment)	None Found	Significant Disturbance (redundancy analysis shows clear seperation between samples 43 days after treatment and baseline, with statistical significance, as shown in Figure 4)	None Found	None Found	Significant Negative Effect on 3 OTUs (for DNA results, previously treated samples had lower abundance of a Coprococcus OTU and a Faecalibacterium OTU, with statistical significance, as shown in Table 5; for RNA results, previously treated samples had lower abundance of the same Coprococcus OTU and a Blautia OTU, with statistical significance, as shown in Table 5)	None Found	None Found	NA (not measured)	Not Found	None
Rashid	2015	https://doi.org/10.1093/cid/civ137	19 [10] (the study originally recruited 20 subjects, but 1 dropped out immediately after treatment, and has not been inlcuded here. another dropped out later in the experiment, but their available samples were included in the analysis, so they are included here)	1; 1; 3-4	Either Ciprofloxacin or Clindamycin	Fluoroquinolone (ciprofloxacin; DNA synthesis inhibitor) or Lincosamide (clindamycin; 50S-subunit protein synthesis inhibitor)	2 x 500 mg / d (ciprofloxacin) or 4 x 150 mg / d (clindamycin)	10 days	Sweden (based on author locations and location of ethical approval)	16S rRNA Pyrosequencing and Culture on Selective and Non-Selective Agars	NA	NA	Healthy Volunteers	Significant Negative Effect (for ciprofloxacin treated subjects, richness and dominance index were lower in treated samples than baseline, with statistical significance, as shown in the text; for clindamycin treated subjects, richness was lower while dominance index was higher in treated samples than baseline, with statistical significance, as shown in the text)	Unclear (Supplementary Figure 1 may be relevant, but we were unable to access this)	Negative Effect on 1 Taxa (for both ciprofloxacin and clindamycin treated patients, culture showed a lower abundance of bifidobacteria in treated samples than baseline, with no apparent statistical comparison, as shown in the text)	Significant Positive Effect on 1 Genus (for ciprofloxacin treated subjects only, treated samples had a higher relative abundance of Bacteroides than baseline, with statistical significance, as shown in Figure 2)	Significant Negative Effect on 1 Genus, Negative Effect on 2 Taxa (for 16S data from ciprofloxacin treated subjects, treated samples had lower relative abundance of Coprococcus than baseline, with statistical significance, as shown in Figure 2; for culture data from clindamycin treated subjects, treated samples had a lower abundace of enterococci and lactobacilli than baseline, with no apparent s…	Negative Effect on 1 Species (for ciprofloxacin treated patients only, treated samples had a lower relative abundance of Escherichia coli according to culture work than untreated samples, with no apparent statistical comparison, as shown in the text)	Significant Negative Effect on 3 OTUs, Negative Effect on 3 Taxa (for ciprofloxacin treated subjects, treated samples had lower abundances of gram-negative aerobic bacteria and gram-positive anaerobic bacteria than untreated samples, with no apparent statistical comparison, as shown in Figure 1; for clindamycin treated subjects, treated samples had a lower abundance of gram positive aerobic bacte…	NA (not measured)	~365 days (12 months into the experiment)	Significant Negative Effect (for samples taken 2 months after treatment, richness was lower than baseline, and dominance was lower than baseline, with statistical significance, as shown in Supplementary Figure 2; for samples taken 12 months after treatment, no effect on richness was found, but dominance was lower than baseline, with statistical significance, as shown in Supplementary Figure 2)	Unclear (Supplementary Figure 1 may be relevant, but we were unable to access this)	Negative Effect on 1 Taxa (for subjects treated with clindamycin, treated samples taken after 4 months had lower levels of bifidobacteria than baseline, with no apparent statistical comparison, as shown in the text; for samples taken 12 months after treatment, no effect was found)	Significant Positive Effect on 1 Genus, Significant Negative Effect on 1 Genus, 2 OTUs (for ciprofloxacin treated subjects only, samples 1 month after treatment had higher relative abundances of Bacteroides and lower relative abundances of Alistipes and 2 Bactoidales OTUs compared to baseline, with statistical significance, as shown in Figure 2 and Table 1; for samples taken 12 months after treat…	Significant Negative Effect on 8 Genera, and ≥20 OTUs (for ciprofloxacin treated subjects, samples taken 1 month after treatment had lower relative abundance of Faecalibacterium, an unidentified Ruminococcaceae genus, 8 Clostridiales OTUs and 2 Erisipelotrichaceae OTUs compared to baseline, with statitistical significance, as shown in Figure 2 and Table 1; for clindamycin treated subjects, sample…	Negative Effect on 1 Species (for ciprofloxacin treated subjects, samples taken 1 month after treatment had lower relative abundance of Escherichia coli than baseline based on culture work, with no apparent statistical comparison, as shown in the text; for samples taken 12 months after treatment, no effect was found)	Significant Positive Effect on ≥3 OTUs, Positive Effect on 1 Taxa, Negative Effect on 1 Taxa (for ciprofloxacin treated subjects, samples taken 1 month after treatment had higher abundance of gram positive aerobic bacteria, with no apparent statistical comparison compared to baseline, as shown in Figure 1, and lower relative abundance of 3 unidentified OTUs compared to baseline, with statistical …	NA (not measured)	Not Found	Supplementary Materials Could not be Accessed
Stewardson	2015	https://doi.org/10.1016/j.cmi.2014.11.016	22 [20] (10 of the controls were standard controls, while the remaining 10 were paired household contacts of the ciprofloxacin treated patients)	1; 1; 1 (the sample included here as 'during' was taken directly after treatment)	Various (ciprofloxacin, nitrofuranotoin, or fosfomycin)	Fluoroquinolone (ciprofloxacin; DNA synthesis inhibitor), Nitrofurantoin (nitrofuranotoin; cell damage), or Fosfomycin (fosfomycin; cell wall inhibitor)	2 x 500 mg / d (ciprofloxacin), 2 x 100 mg / d (nitrofuranotoin), or 3000 mg / d (fosfomycin)	Not Specified	Switzerland	16S rRNA Pyrosequencing	NA	NA	Medical Patients (the subjects were treated for urinary tract infections)	Possible Negative Effect (for all subjects, the shannon index and chao1 richness were not clearly different in treated samples from the baseline, as shown in the text; for only ciprofloxacin treated subjects, the shannon diversity index of treated samples was lower than baseline in 7 out of 9 cases, although this was not significant, as shown in the text)	Clear Disturbance (for all subjects, PERMANOVA shows distinction between treated subjects and controls, with statistical significance; for ciprofloxacin treated subjects, bray curtis PERMANOVA and principle corrdinate analysis shows clear distinction between treated samples and baseline or controls, with statistical significance, as shown in Figures 1 and 2; for nitrofurantoin treated subjects, b…	Significant Negative Effect on Phylum, 1 Class, 1 Order, 1 Family, 1 Genus (results differed between different comparisons and treatments, but for at least one comparison the treated samples had a lower relative abundance of each of these groups than the untreated samples, with statistical significance, as shown in detail in Supplementary Table 2)	Significant Positive Effect on Phylum, 1 Class, 1 Order, 1 Family, 1 Genus, and 1 OTU, Significant Negative Effect on 2 Families, 2 Genera, and 2 OTUs (results differed between different comparisons and treatments, but for at least one comparison the treated samples had a changed relative abundance of each of these groups compared to untreated samples, with statistical significance, as shown in d…	Significant Positive Effect on 1 Family, 4 Genera, and 5 OTUs, Significant Negative Effect on 2 Families, 2 Genera, and 10 OTUs, Significant Effect of Differing Directions on 1 Genus and 1 OTU (results differed between different comparisons and treatments, but for at least one comparison the treated samples had a changed relative abundance of each of these groups compared to untreated samples, wi…	None Found	None Found	NA (not measured)	~28 days (4 weeks after second sample)	None Found	Significant Disturbance (for all subjects, PERMANOVA shows distinction between treated subjects and controls, with statistical significance, as shown in text; for ciprofloxacin treated subjects, bray curtis PERMANOVA and principle corrdinate analysis shows distinction between samples taken 4 weeks after treatment and baseline, with statistical significance, as shown in Figures 1 and 2)	Significant Effect of Differing Directions on Phylum and 1 Class (results differed between different comparisons and treatments, but for at least one comparison the previously treated samples had a changed relative abundance of each of these groups compared to untreated samples, with statistical significance, as shown in detail in Supplementary Table 2)	Significant Negative Effect on 2 Families, 2 Genera, and 5 OTUs (results differed between different comparisons and treatments, but for at least one comparison the previously treated samples had a changed relative abundance of each of these groups compared to untreated samples, with statistical significance, as shown in detail in Supplementary Table 2)	Significant Positive Effect on 1 Class, 1 Family, 1 Genus, and 5 OTUs, and Significant Negative Effect on 2 Genera and 2 OTUs (results differed between different comparisons and treatments, but for at least one comparison the previously treated samples had a changed abundance of each of these groups compared to untreated samples, with statistical significance, as shown in detail in Supplementary …	None Found	Significant Negative Effect on 2 Phyla, 1 Class, 1 Order, 1 Family, and 1 Genus (results differed between different comparisons and treatments, but for at least one comparison the previously treated samples had a changed relative abundance of each of these groups compared to untreated samples, with statistical significance, as shown in detail in Supplementary Table 2)	NA (not measured)	Yes (MG-RAST; 4568378.3)	None
Willmann	2015	https://doi.org/10.1128/AAC.01504-15	2 [0]	1; 3; 2	Ciprofloxacin	Fluoroquinolone (DNA synthesis inhibitor)	2 x 500 mg / d	6 days	Germany	Metagenomic Shotgun Sequencing	Functional Analysis of the Metagenome and qPCR of tetQ and cblA Resistance Genes	Assessing the Validity of the Metagenomic Analysis in Determining Antibiotic Selection Pressure	Healthy Volunteers	Possible Negative Effect (for 1 out of 2 subjects, shannon diversity index and simpson diversity index drop clearly during treatment, with no apparent statistical comparison, as shown in figure 5; for the other subject, no clear effect in shannon diversity index and simpson diversity index was found, as shown in figure 5)	Clear Disturbance (for both subjects, principle coordinate analysis of bray curtis and hellinger distances show clear distinction between treated samples and baseline, with no apparent statistical comparison, as shown in Supplementary Figure 5)	None Mentioned	None Mentioned	None Mentioned	Negative Effect on Phylum (treated samples had a lower relative abundance of Proteobacteria than untreated samples, with no apparent statistical comparison, as shown in the text and Figure 6)	None Mentioned	Significant Disturbance (for both subjects, principle component analysis of antibiotic resistance profiles showed seperation between treated and untreated states, and several families of anitbiotic resistance genes changed abundance during treatment, although not significantly, as shown in Figure 3, Figure 4, and Table 4)	28 days	None Found	Possible Disturbance (for 1 out of 2 subjects, principle coordinate analysis of bray curtis and hellinger distances shows slight distinction from baseline after 28 days, with no apparent statistical comparison, as shown in Figure 5)	None Mentioned	None Mentioned	None Mentioned	None Mentioned	None Mentioned	Possible Disturbance (for one subject, principle component analysis of antibiotic resistance profiles showed reasonable seperation between treated and untreated states, with no apparent statistical comparison, as shown in Figure 3)	Yes (European Nucleotide Archive; PRJEB10391)	None
Zaura	2015	https://doi.org/10.1128/mBio.01693-15	43 [23]	1; 1; 4 (the sample included here as 'during' was taken directly after treatment)	Various (ciprofloxacin, clindamycin, amoxicillin, minocycline)	Fluoroquinolone (ciprofloxacin; DNA synthesis inhibitor), Lincosamide (clindamycin; 50S-subunit protein synthesis inhibitor), β-lactam (amoxicillin; cell wall synthesis inhibitor), or Tetracycline (minocycline; 30S-subunit protein synthesis inhibitor)	2 x 500 mg / d (ciprofloxacin), 4 x 150 mg / d (clindamycin), 3 x 250 mg / d (amoxicillin), or 2 x 100 mg / d (minocyline)	5-10 days	United Kingdom and Sweden	16S rRNA Sequencing	Functional Analysis of Metagenome and Potential Functional Analysis of the 16S rRNA Dataset Using PICRUSt	Measuring the Effects of Treatment on the Human Salivary Microbiota (only results for the gut microbiota are reported here)	Healthy Volunteers	Significant Negative Effect (for ciprofloxacin, clindamycin, and minocycline, the shannon index of samples taken directly after treatment was lower than baseline, with statistical significance, as shown in Supplementary Figure 1; for ciprofloxacin and clindamycin, the shannon index of samples taken directly after treatment was lower than controls, with statistical significance, as shown in Supple…	Significant Disturbance (for clindamycin, amoxicillin, and minocycline, the bray curtis similarities of samples taken directly after treatment to baseline was lower than the similarity between controls and baseline, with statistical significance, as shown in Figures 2 and 3)	None Found	Significant Positive Effect on 1 Genus (for amoxicillin treated subjects only, samples taken directly after treatment had a higher relative abundance of Parabacteroides than the controls, with statistical significance, as shown in Supplementary Table 1)	Significant Negative Effect on 3 Genera (for amoxicillin treated subjects only, samples taken directly after treatment had a lower relative abundance of Coprococcus and Dorea than the controls, with statistical significance, as shown in Supplementary Table 1; for minocycline treated subjects only, samples taken directly after treatment had a lower relative abundance of a Peptostreptococcaceae gen…	Significant Negative Effect on 1 Genus (for only minocycline treatment, samples taken directly after treatment had a lower relative abundance of Sutterella than the controls, with statistical significance, as shown in Supplementary Table 1)	None Found	Significant Positive and Negative Effect (from PICRUSt analysis of 16S rRNA, several kegg orthologous groups related to antibiotic resistance in post-treatment samples were higher or lower than baseline, with statistical significance, as shown in Supplementary Table 4, which likely incorporates long term effects; also, from metagenomic data, the antibiotic resistance gene load was slightly higher…	~365 days (12 months into the postdosing)	Significant Negative Effect (for ciprofloxacin, the shannon index of samples taken 12 months postdosing was lower than baseline, with statistical significance, as shown in Supplementary Figure 1)	No Clear Disturbance (for samples taken after 12 months, similarity to the baseline was not significantly lower in the treated samples than the controls, as shown in Figures 2 and 3; however for samples taken after 1 month, similarity to the baseline was lower in the ciprofloxacin, clindamycin, and minocycline treated samples than the controls, with statistical significance, as shown in Figures 2…	None Found	None Found (for samples taken after 12 months, no taxa were significantly different in between treated samples and controls, as shown in Supplementary Table 1; however, after 1 month, samples treated with ciprofloxacin had a higher relative abundance of Bacteroides and a lower relative abundance of Alistipes than the controls, with statistical significance, as shown in Supplementary Table 1)	None Found (for samples taken after 12 months, no taxa were significantly different in between treated samples and controls, as shown in Supplementary Table 1; however, after 1 month, samples treated with ciprofloxacin had a lower abundance of Faecalibacterium, Subdoligranulum, a Ruminococcaceae genus, and a Clostridiales genus than the controls, with statistical significance, as shown in Supplem…	None Found	None Found	NA (not seperately reported; however, Supplementary Table 4 may incorporate long term effects without distinction, and Supplementary Table 5 includes samples taken after 1 month)	Yes (NCBI Short-Read Archive; SRP057504)	None
Raymond	2016	https://doi.org/10.1038/ismej.2015.148	18 [6]	1; 1; 1 (the sample included here as 'during' was taken directly after treatment)	Cefprozil	β-lactam (cell wall synthesis inhibitor)	2 x 500 mg / d	7 days	Canada	Metagenomic Sequencing	Functional Analysis of Metagenome	NA	Healthy Volunteers	Possible Negative Effect (simpson diversity was lower in treated samples than baseline, although not significantly, as shown in the text)	Unclear (multiple factor analysis shows clear distinction between treated samples and baseline or controls, with no apparent statistical comparison, but this result incorporates data on resistance genes, diversity indicies, sequencing depth and assembly statistics as well as simply composition, shown in FIgure 2)	Significant Negative Effect on 1 Class, 2 Families, 3 Genera, and 8 Species (these groups had lower relative abundance in treated samples than baseline and/or control samples, with statistical significance, as shown in detail in Supplementary Table 4)	Significant Positive Effects on 1 Genus, 3 Species, Significant Negative Effects on 7 Species (these groups had changed relative abundance in treated samples compared to baseline and/or control samples, with statistical significance, as shown in detail in Supplementary Table 4)	Significant Positive Effect on 2 Genera, 8 Species, and Significant Negative Effect on 1 Class, 2 Families, 11 Genera, 23 Species, and 2 Subspecies (these groups had changed relative abundance in treated samples compared to baseline and/or control samples, with statistical significance, as shown in detail in Supplementary Table 4)	Significant Negative Effect on 2 Families, 3 Genera, 2 Species (these groups had changed relative abundance in treated samples compared to baseline and/or control samples, with statistical significance, as shown in detail in Supplementary Table 4)	Significant Negative Effect on 2 Subspecies (these groups had changed relative abundance in treated samples compared to baseline and/or control samples, with statistical significance, as shown in detail in Supplementary Table 4)	Significant Positive Effect (treated samples had higher levels of 5 resistance genes than untreated subjects, with statistical significance, as shown in the text, although Supplementary Table 4 seems to show that 1 out of 5 actually decreased during treatment)	90 days	None Found	Unclear (multiple factor analysis shows return to baseline, with no apparent statistical comparison, but this result incorporates data on resistance genes, diversity indicies, sequencing depth and assembly statistics as well as simply composition, shown in FIgure 2)	Significant Negative Effect on 1 Family, 1 Genus (these groups had changed relative abundance in treated samples compared to baseline and/or control samples, with statistical significance, as shown in detail in Supplementary Table 4)	None Found	Significant Negative Effect on 1 Family, 3 Species (these groups had changed abundance in treated samples compared to baseline and/or control samples, with statistical significance, as shown in detail in Supplementary Table 4)	Significant Negative Effect on 1 Family (these groups had changed relative abundance in treated samples compared to baseline and/or control samples, with statistical significance, as shown in detail in Supplementary Table 4)	None Found	None Found	Yes (European Nucleotide Archive; PRJEB8094)	None
Wipperman	2017	https://doi.org/10.1038/s41598-017-10346-6	38 [101] (this study used a cross-sectional design, taking only one sample from each subject, during treatment for 19 subjects, after treatment for 19 subjects, and from 101 subjects who had not being exposed to treatment)	1 (this study used a cross-sectional design, taking only one sample from each subject, during treatment for 19 subjects, after treatment for 19 subjects, and from 101 subjects who had not being exposed to treatment)	Combination (isoniazid, rifampin, pyrazinamide and ethambutol)	Rifamycin (rifampin; RNA synthesis inhibitor), Antimycobacterial (isoniazid, pyrazinamide, ethambutol; target Mycobacterium species)	Not Specified	13-258 days (the full standard treatment length was reported as 6 months, but the treatment group had actually been receiving treatment for between 13-258 days)	Haiti	16S rDNA Sequencing and Metagenomic Shotgun Sequencing	NA	NA	Medical Patients (the subjects were treated for tuberculosis infection)	Significant Negative Effect (for richness measurements, treated samples were lower than controls, with statistical significance, as shown in the text and Figure 1; for shannon diversity, no clear effect was found, as shown in Figure 1)	Significant Disturbance (For both 16S rDNA and metagenomic data, non-metric multidimentional scaling shows treated subjects somewhat distinct from untreated, where PERMANOVA showed that statistical significance was a significant driver of variance, as shown in the text and Figures 2 and 3)	Negative Effect on 1 Genus (lower relative abundance of Bifidobacterium in treated samples than untreated samples, with no apparent statistical comparison, as shown in the text)	Positive Effect on 1 Genus (treated samples had higher relative abundance of Prevotella than untreated samples, with no apparent statistical comparison, as shown in the text)	Positive Effect on 1 Genus, Negative Effect on 4 Genera (treated samples had lower abundance of Blautia, Lactobacillus, Ruminococcus, Eubacterium, and Coprococcus, and higher relative abundance of Erysipelatoclostridium than treated samples, with no apparent statistical comparison, as shown in the text)	None Mentioned	Positive Effect on 1 Genus (treated subjects had lower relative abundance of Fusobacterium than untreated subjects, with no apparent statistical comparison, as shown in the text)	NA (not measured)	34-1202 days	Significant Positive Effect (previously treated subjects had a higher shannon index than controls, with statistical significance, as shown in Figure 1)	Significant Slight Disturbance (Non metric dimensional scaling of 16S rDNA data and detrended coordinate analysis of metagenomic data show no clear seperation of previously treated samples from controls, but the distinction was significant according to a PERMANOVA analysis, as shown in the text and Figures 4 and 5)	None Mentioned	Positive Effect on 1 Genus, Negative Effect on 1 Genus (previously treated subjects had lower relative abundances of Bacteroides and higher relative abundances of Parabacteroides, with no apparent statistical comparison, as shown in the text)	Positive Effect on 3 Genera, 1 Species (previously treated subjects had lower relative abundance of Faecalibacterium, Eubacterium, Ruminococcus, and Pascolarctobacterium succinatutens compared to controls, with no apparent statistical comparison, as shown in the text)	Positive Effect on 1 Genus, 1 Species (previously treated subjects had lower relative abundance of Bilophila and Enterobacter cloacae compared to controls, with no apparent statistical comparison, as shown in the text)	Positive Effect on 1 Species (previously treated samples had higher relative abundance of Methanobrevibacter smithii than controls, with no apparent statistical comparison, as shown in the text)	NA (not measured)	Available Upon Request	None
MacPherson	2018	https://doi.org/10.1038/s41598-018-29229-5	70 [0]	1; 1; 2	Amoxicillin/Clavulanic Acid	β-lactam (cell wall synthesis inhibitor)	875 mg / d (amoxicillin), 125 mg / d (clavulanic acid)	7 days	Canada (based on author locations and location of ethical approval)	16S rRNA Sequencing, Pooled Shotgun Metagenomic Sequencing of a Single Time Point, and qPCR of Enterobacteriaceae	Antibiotic Resistance Microarray	Assessing the Effects of a Lactobacillus Probiotic on the Gut Microbiota During Antibiotic Treatment	Healthy Volunteers	Significant Negative Effect (shannon diversity index was lower in treated samples than baseline, with statistical significance, as shown in the text and Supplementary Figure 1)	Clear Disturbance (weighted unifrac distance showed that treated samples were distinctly different from baseline, with no apparent statistical comparison, as shown in Figure 2 and Supplementary Figure 2)	Significant Positive Effect on 1 OTU, Significant Negative Effect on 3 OTUs (changed relative abundance in these groups between treated samples and untreated samples in the probiotic group and/or the placebo group, with statistical significance, as shown in detail in Supplementary Figure 5)	Significant Positive Effect on 5 OTUs (changed relative abundance in these groups between treated samples and untreated samples in the probiotic group and/or the placebo group, with statistical significance, as shown in detail in Supplementary Figure 5)	Significant Positive Effect on 24 OTUs, Significant Negative Effect on 95 OTUs (changed relative abundance in these groups between treated samples and untreated samples in the probiotic group and/or the placebo group, with statistical significance, as shown in detail in Supplementary Figure 5)	Significant Positive Effect on 1 Family, 3 OTUs (changed relative abundance in these groups between treated samples and untreated samples in the probiotic group and/or the placebo group, with statistical significance, as shown in detail in Supplementary Figure 5)	None Found	Significant Positive Effect (treated samples had higher total antibiotic resistance genes than baseline, with statistical significance, as shown in Figures 6 and 7)	~14 days (2 weeks)	None Found	No Clear Disturbance	None Found	None found	Significant Positive Effect on 3 OTUs (changed relative abundance in these groups between treated samples and untreated samples in the probiotic group and/or the placebo group, with statistical significance, as shown in detail in Supplementary Figure 5)	None Found	None Found	None Found	Yes (NCBI: SRP120170; BioSample: SUB3134289)	Study Funded by Lallemand Health Solutions
Suez	2018	https://doi.org/10.1016/j.cell.2018.08.047	21 [25]	7; 7; 14	Combination (ciprofloxacin and metronidazole)	Fluoroquinolone (ciprofloxacin; DNA synthesis inhibitor), Nitroimidazole (metronidazole; DNA inhibitor)	2 x 500 mg / d (ciprofloxacin), 3 x 500 mg / d (metronidazole)	7 days	Israel (based on author locations and location of ethical approval)	16S rDNA Sequencing and Metagenomic Shotgun Sequencing	NA	Assessing the Effects of a Multi-Strain Probiotic and Autologous Faecal Microbiome Transtplantation on Micriobiome Reconstitution After Antibiotic Treatment	Healthy Volunteers	Significant Negative Effect (for faecal samples, the number of observed species is lower at several time points during treatment compared baseline, with statistical significance, as shown in Figure 4E)	Significant Disturbance (for faecal shotgun samples, the Bray-Curtis dissimilarity to baseline is higher compared to baseline, with statistical significance, as shown in Figures 4A and 4B; for faecal 16S rDNA samples, the unweighted UniFrac distance to baseline is higher compared to baseline, with statistical significance, as shown in Figures 4C and 4D; for lower gastrointestinal tract shotgun sa…	Significant Positive Effect on 3 Genera, Significant Negative Effect on 1 Genus (for faecal samples, samples from days 4-7 of treatment had higher relative abundance of Actinomyces, and lower abundance of Collinsella, compared to baseline, with statistical significance, as shown in Figures S4C and S4D; for lower gastrointestinal tract samples, samples from days 4-7 of treatment had higher relativ…	Significant Negative Effect on 5 Genera and 6 Species (For faecal samples, samples from days 4-7 of treatment had lower relative abundance of Prevotella and Barnesiella intestinihominis compared to baseline, with statistical significance, as shown in Figures S4C and S4D; for lower gastrointestinal tract samples, samples from days 4-7 of treatment had lower relative abundance of Bacteroides, Odori…	Significant Positive Effect on 6 Genera and 4 Species, Significant Negative Effect on 9 Genera and 8 Species (for faecal samples, samples from days 4-7 of treatment had higher relative abundance of Streptococcus, Lactobacillus, Weissella, Streptococcus thermophilus, and Lactobaccilus gasseri, and lower relative abundance of Dialister, SMB53, Faecalibacterium, Ruminococcus, Coprococcus, Megasphaer…	Significant Positive Effect on 1 Genus, Significant Negative Effect on 1 Genus (for faecal samples, samples from days 4-7 of treatment had higher relative abundance of Sutterella, and lower abundance of Succinivibrio compared to baseline, with statistical significance, as shown in Figures S4C and S4D)	Significant Positive Effect on 7 Genera, Significant Negative Effect on 16 Genera and 22 Species (for faecal samples, samples from days 4-7 of treatment had higher relative abundance of one unlabelled genus, and a lower relative abundance of 8 unlabelled genera and 11 unlabelled species compared to baseline, with statistical significance, as shown in Figures S4C and S4D; for lower gastrointestina…	None	180 days	None Found (for faecal samples taken after 180 days, the number of observed species is not significantly lower compared to baseline, as shown in Figure 4E; however, for faecal samples in the probiotic treatment group taken up to 21 days, the number of observed species remained lower compared to baseline, with statistical significance, as shown in Figure 4E)	Significant Disturbance (for shotgun faecal samples taken up to 180 days in the probiotic treatment group only, the Bray-Curtis dissimilarity to baseline was significantly higher than baseline, with statistical significance, as show in figures 4A and 4B; for shotgun faecal samples taken up to 21 days in the probiotic treatment group and the spontaneous recovery group, the Bray-Curtis dissimilarit…	NA (not measured)	NA (not measured)	NA (not measured)	NA (not measured)	NA (not measured)	NA (not measured)	Yes (European Nulcleotide Archive; ENA: PRJEB28097)	None
Dubinsky	2020	https://doi.org/10.1053/j.gastro.2019.10.001	33 [16]	75 / 159 (the study collected a widely different number of samples from each subject, for a total of 75 antibiotic associated and 159 non-associated samples)	Various (all permutations of ciprofloxacin and metronidazole)	Fluoroquinolone (ciprofloxacin; DNA synthesis inhibitor), Nitroimidazole (metronidazole; DNA inhibitor)	Various (from 2 x 500 mg / d downwards for pouchitis treatment)	14-4646 days	Israel	Shotgun Metagenomic Sequencing	Single Nucleotide Polymorphism Analysis of Fluoroquinolone Target Genes, Culture, and Metagenomic Analysis	Assessing the Effects of Antibiotic Treatment on Microbiomes of Pouchitis Patients and Clinical Outcomes	Medical Patients (subjects had all undergone pouch surgery and been diagnosed with pouchitis)	Significant Negative Effect (shannon diversity index was significantly lower in antibiotic associated samples than non-associated samples, with statistical significance, as shown in Figure 1E; time since last antibiotic treatment was a contributer to decreased species richness, with statistical significance, as shown in Figure 1C)	Significant Disturbance (analysis of similarities seperation showed a difference between antibiotic associated samples and non-associated samples, with statistical significance, as shown in Figure S3)	Significant Positive Effect on 3 OTUs, Significant Negative Effect on 10 OTUs (different relative abundance of these groups between antibiotic associated samples and non-associated samples, with statistical significance, as shown in Table S3B)	Significant Positive Effect on 1 OTU, Significant Negative Effect on 12 OTUs (different relative abundance of these groups between antibiotic associated samples and non-associated samples, with statistical significance, as shown in Table S3B)	Significant Positive Effect on 10 OTUs, Significant Negative Effect on 45 OTUs (different relative abundance of these groups between antibiotic associated samples and non-associated samples, with statistical significance, as shown in Table S3B)	Significant Positive Effect on 6 OTUs, Significant Negative Effect on 4 OTUs (different relative abundance of these groups between antibiotic associated samples and non-associated samples, with statistical significance, as shown in Table S3B)	Significant Negative Effect on 1 OTU (different relative abundance of these groups between antibiotic associated samples and non-associated samples, with statistical significance, as shown in Table S3B)	Significant Positive Effect (higher proportion of the microbiome was predicted to be resitant to fluoroquinolones on the basis of mutations in resistance genes, and supported by culture work, in antibiotic associated samples compared to non-associated samples, with statistical significance, as shown in Figures 2D and 2E; general enrichment of resistance genes following antibiotic treatment, with …	Various	NA (Figure 1F shows the levels of shannon diversity in samples of increasing time since treatment, but no direct comparison is made to baseline or controls)	NA (not investigated)	NA (Table S8A shows several species differentially abundant between samples taken during treatment and samples taken after treatment, but no direct comparison is made to baseline or controls)	NA (Table S8A shows several species differentially abundant between samples taken during treatment and samples taken after treatment, but no direct comparison is made to baseline or controls)	NA (Table S8A shows several species differentially abundant between samples taken during treatment and samples taken after treatment, but no direct comparison is made to baseline or controls)	NA (Table S8A shows several species differentially abundant between samples taken during treatment and samples taken after treatment, but no direct comparison is made to baseline or controls)	NA (Table S8A shows several species differentially abundant between samples taken during treatment and samples taken after treatment, but no direct comparison is made to baseline or controls)	NA (Figure S9 shows the levels of antibiotic resistance genes in samples of increasing time since treatment, but no direct comparison is made to baseline or controls)	Yes (NCBI Short-Read Archive; PRJNA524170)	None
